# Supplementary material for: Rice Bran Fermentation Using Lactiplantibacillus plantarum EM as a Starter and the Potential of the Fermented Rice Bran as a Functional Food
Source: Foods. 2021 Apr 29;10(5):978. doi: 10.3390/foods10050978 (PMC8144953; doi:10.3390/foods10050978)
Supplement: Supplementary file 1 [file foods-10-00978-s001.zip]

Archive with 1 entries (1 files):
- foods-1150651-supplementary.pdf
